# Supplementary material for: Molecular Phenotypes in Triple Negative Breast Cancer from African American Patients Suggest Targets for Therapy
Source: PLoS One. 2013 Nov 18;8(11):e71915. doi: 10.1371/journal.pone.0071915 (PMC3832509; doi:10.1371/journal.pone.0071915)
Supplement: Table S1 — Gene Sets associated with the immune signature extracted from principal components 5 and 6. 250 highest-scoring probes from both components were subjected to enrichment analysis in the Broad Molecular Signature Database (MSigDB) [34] and Gene Ontology [33]. (XLS) [file pone.0071915.s006.xls]

## Sheet: Tabelle1
Immune Signature (PC5 and PC6)
MSigDB
	p	# genes	significant
SMID_BREAST_CANCER_NORMAL_LIKE_UP	5.03E-34	378	58
LEE_DIFFERENTIATING_T_LYMPHOCYTE	1.08E-18	109	25
KEGG_PRIMARY_IMMUNODEFICIENCY	4.89E-12	28	18
JAATINEN_HEMATOPOIETIC_STEM_CELL_DN 7.142438e-12 1.528028e-14 171 23	7.14E-12	171	23
MCLACHLAN_DENTAL_CARIES_UP 7.307659e-10 1.786714e-12 174 21	7.31E-18	174	21
REACTOME_IMMUNOREGULATORY_INTERACTIONS	5.77E-09	61	13
BIOCARTA_TCYTOTOXIC_PATHWAY 1.444596e-06 8.388546e-09 11 6	1.44E-06	11	6
Gene Ontology
immune system process	< 1E-30	1876	95
immune response	< 1E-30	1123	77
lymphocyte activation	9.2E-22	508	41
defense response	1.6E-17	1131	52
T cell activation	2.5E-15	373	30
