# Supplementary material for: Molecular Phenotypes in Triple Negative Breast Cancer from African American Patients Suggest Targets for Therapy
Source: PLoS One. 2013 Nov 18;8(11):e71915. doi: 10.1371/journal.pone.0071915 (PMC3832509; doi:10.1371/journal.pone.0071915)
Supplement: Table S2 — Genes corresponding to the 250 top-scoring probes (positive and negative) projected on principal component 4. (TXT) [file pone.0071915.s007.txt]

Top	Bottom
ZNF695	TFF3
GTSE1	TiLd7iHv0SCju78VCk
FDCSP	N46E5Af0CSJdWIJTeU
GCNT2	FOXA1
DDX11	ADH1B
AURKB	ADAM33
PPP1R14C	PRND
PHF19	MMP16
CDC25A	CTSG
MARCO	SCGB2A2
KIR2DL3	AFF3
CDCA5	SCUBE2
MKI67	THRSP
CENPM	IGDCC3
HIST2H3C	ELANE
KLkvRJS5_Z3QXBGUqU	ABCA6
HMMR	CYP3A5
BEND3	OGN
PPFIA4	LRRC17
FAM83D	CES1P1
TBC1D22B	ABCA8
RCOR2	POTEE
SLC25A22	CHRDL1
TFCP2L1	APOD
ZNF750	DACH1
CRABP1	MAPT
PSAT1	SIDT1
ROPN1	FLRT2
CCNB2	MYH11
NME2	LYVE1
VAX2	MMRN1
KIF18B	PLEKHH2
FAM19A3	SFRP2
CSN3	HDC
CDH3	PLAC9
CA9	TMTC1
APOBEC3B	ABCA6
ELF5	CD36
KIF20A	ZFHX4
TMEM54	IL1RL1
SKIV2L	RUNX1T1
HMBS	ADD3
TICRR	PDE3A
CKAP2L	TMTC1
NCAPG2	AQP7
RPL34	RASL11B
IMPA2	SPON1
C10orf35	EPHA3
HPDL	LRRC17
UHRF1	ABCA9
CDKN2A	ZNF385D
ATP5D	cEeCCIgKZF31ZR1yVQ
PCNA	RUNX1T1
GPSM2	ITIH5
NRTN	CLSTN2
TPX2	CD300LG
BCL2L12	IGF2
TIGD5	SLC7A2
CENPN	GDF15
PLCH1	FSIP1
C1QL4	C7
PRKX	CYP4Z1
GALE	GHR
MST1R	THSD4
TTC9C	RERG
KLC3	TP53TG3
PPRC1	PLA2G2A
KEL	NOVA1
CDCP1	TMEM119
STMN1	CSDC2
POU4F1	EEF1A2
KIF23	C18orf34
STEAP3	F13A1
i5F6lOR0UGU1KHV4dg	MEOX2
CENPM	TMEM178A
MGAT4B	RBMS3
EXO1	ADAMTS18
FOXM1	SEPP1
MFI2	FAM198B
IDO1	WNK4
C21orf58	DNALI1
FXYD3	ECM2
CCNF	PDE1A
TRIP13	PTPRT
TTC22	CLEC3B
ASNS	STON2
CASC5	PTGIS
JPH1	LAMA2
CKS2	OMD
TMPO	RGS17
CDC25A	CYP26A1
QSOX2	RNASE4
CDCA2	GEM
GPM6B	PDGFD
PSPH	MLPH
AURKA	GRASP
TMPRSS3	STEAP4
KCNQ4	MMP28
ARHGAP11A	RHOJ
ARL9	STK32B
PRIC285	GRIA3
PLK4	FLRT3
SMOX	SLC7A8
SIM2	AFF3
TMEM201	MSRB3
KHK	AKR1C2
GALK2	PLIN1
RACGAP1	MDGA1
LRFN3	CD36
ABCB9	SLC26A3
ARHGEF39	LEPR
CDC45	C6
PLAUR	H19
MMP12	ASPA
SPC24	RCVRN
KIFC1	SRPX
UBD	IGFBP6
EOMES	NME5
YIF1B	SNCA
ARHGAP27	SLC7A2
ANKRD16	AGTR1
NCAPG	NR2F1
ELF3	MAN1C1
RBMX	GPC3
KIF23	ESR1
TFAP2A	ACOX2
BAIAP2L1	MSRB3
IL1RN	TFAP2B
KATNAL1	GLT8D2
CRB3	MXRA8
SLC11A1	SMOC2
CDK18	PDGFD
CHST12	PSD3
MB	SPARCL1
ARHGAP11B	MSRB3
WIPF3	LAMC3
PCNT	FAM134B
WDR3	PEAR1
ZDHHC13	DCDC5
TRIM24	CLDN5
VGLL1	FAM70B
SLC41A3	HOXA5
KIAA1967	PTGDS
LAD1	GFRA1
A2ML1	GFRA1
CCT3	CACNA2D3
PSRC1	SHE
ROPN1B	SERPINA5
CXCR4	ZEB1
CWC25	SLIT3
C22orf29	HOGA1
PBK	AR
CLK2	ZG16B
C11orf82	DACT1
TARS2	SVEP1
CDKN2A	MMP2
PNCK	NOSTRIN
IGSF9	SLC18A2
TFRC	SEMA6B
TBX19	CSRNP3
YJEFN3	PDE1A
SRSF10	GALNTL2
C3orf37	KCNJ3
BCL2L12	SBSPON
UPB1	FBLN1
NOP16	COL6A3
CHAF1B	EMILIN1
SRC	GATA2
NPLOC4	SLIT2
ADAR	PPAP2A
C1QL2	LOX
CD207	ZCCHC24
ATP5G1	STXBP6
ZDHHC13	HTR2A
OCIAD2	MFAP4
ASF1B	SLC7A8
ODAM	PGM5
MOCOS	ADAMTSL1
DTNBP1	MMP16
Z0EFm0VJ04lKKUF55w	PHLDA3
PDCD2L	EV6IdaEeElm6xIMBvM
ZNF839	RELN
PRR11	CPA3
EXO1	CILP
KIAA1609	ZNF835
LRRC8D	DHRS9
RAB8A	NRXN2
DHCR7	SERPINE1
RGR	CLIC6
PTPLA	CPZ
FAM83H	FSIP2
UBE2C	METRN
MEI1	SNORD107
CEP55	ARL4A
PCOLCE2	FAM13C
NCAPD3	REEP1
KIF15	ocH53uH_FC0.hd3qVQ
MUC16	FAM134B
SLC25A19	PALM
RRM2	FOSB
LAS1L	CPZ
GTF3C5	LAMA3
GCNT2	PRICKLE2
GAS8	PTPRT
SLC52A2	ITIH5
CCL7	CAPN13
RASGEF1C	BCAS1
DSG2	PPP1R3C
FAM207A	KLHL13
CDCA4	TBC1D9
PPP1R1B	CD200
ADM2	EMO8nxCeoMwuTwaVE4
PGAM5	GSTM3
NDUFB2	GRP
RANGAP1	FBLN2
C10orf113	LONRF2
PCDHB17	CIDEC
PVRL4	TNXB
CDCA7	GATM
RCCD1	SH3D19
CNKSR3	AKAP12
EPG5	PGM5
ZDHHC5	PRTG
SEMA4A	LPAR1
ISG15	BHLHE22
C11orf45	PALM
uSIkV5TiN4hSx8H3KE	ZKSCAN1
PTPRF	ECM1
TCOF1	TIMP4
CHUK	RBMS3
MTFP1	TAGLN
TOP2A	RFTN2
REC8	ABCC9
STMN1	LAMA2
ZNF385C	PHLDB2
PWWP2B	C2orf27A
GJB3	SYTL2
SRD5A1	KIAA1377
SP140	HECTD2
DPP3	LIN7A
PRKCB	F2RL2
KIF18A	INMT
TBRG4	SNORD116-2
TACC3	EGFLAM
HSD17B6	GPRC5C
RAB4B	HCFC1R1
VIMP	CXCL14
MED15	DNAH2
LAMP3	GEM
RFC3	ADIPOQ
