# Supplementary material for: Molecular Phenotypes in Triple Negative Breast Cancer from African American Patients Suggest Targets for Therapy
Source: PLoS One. 2013 Nov 18;8(11):e71915. doi: 10.1371/journal.pone.0071915 (PMC3832509; doi:10.1371/journal.pone.0071915)
Supplement: Table S3 — Case identifiers of the samples used for validation in The Cancer Genome Atlas. (TXT) [file pone.0071915.s008.txt]

SAMPLE_ID DATA_TYPE
TCGA.A2.A04P.01A.31R.A034.07 mRNA
TCGA.A2.A04U.01A.11R.A115.07 mRNA
TCGA.A2.A0CM.01A.31R.A034.07 mRNA
TCGA.A2.A0D0.01A.11R.A00Z.07 mRNA
TCGA.A2.A0D2.01A.21R.A034.07 mRNA
TCGA.A2.A0ST.01A.12R.A084.07 mRNA
TCGA.A2.A0SX.01A.12R.A084.07 mRNA
TCGA.A2.A0T0.01A.22R.A084.07 mRNA
TCGA.A2.A0T2.01A.11R.A084.07 mRNA
TCGA.A2.A0YE.01A.11R.A109.07 mRNA
TCGA.A2.A0YM.01A.11R.A109.07 mRNA
TCGA.A2.A1G6.01A.11R.A13Q.07 mRNA
TCGA.A7.A0DA.01A.31R.A115.07 mRNA
TCGA.AC.A2BK.01A.11R.A21T.07 mRNA
TCGA.AC.A2QH.01A.11R.A18M.07 mRNA
TCGA.AN.A0AL.01A.11R.A00Z.07 mRNA
TCGA.AN.A0AT.01A.11R.A034.07 mRNA
TCGA.AN.A0G0.01A.11R.A034.07 mRNA
TCGA.AN.A0XU.01A.11R.A109.07 mRNA
TCGA.AO.A03U.01B.21R.A10J.07 mRNA
TCGA.AO.A0J4.01A.11R.A034.07 mRNA
TCGA.AO.A0J6.01A.11R.A034.07 mRNA
TCGA.AO.A0JL.01A.11R.A056.07 mRNA
TCGA.AO.A124.01A.11R.A10J.07 mRNA
TCGA.AO.A128.01A.11R.A10J.07 mRNA
TCGA.AO.A129.01A.21R.A10J.07 mRNA
TCGA.AO.A12F.01A.11R.A115.07 mRNA
TCGA.AO.A1KR.01A.12R.A144.07 mRNA
TCGA.AQ.A04J.01A.02R.A034.07 mRNA
TCGA.AR.A0TS.01A.11R.A115.07 mRNA
TCGA.AR.A0U4.01A.11R.A109.07 mRNA
TCGA.AR.A1AR.01A.31R.A137.07 mRNA
TCGA.AR.A1AY.01A.21R.A12P.07 mRNA
TCGA.B6.A0I1.01A.11R.A21T.07 mRNA
TCGA.B6.A0I2.01A.11R.A034.07 mRNA
TCGA.B6.A0I6.01A.11R.A034.07 mRNA
TCGA.B6.A0IK.01A.12R.A056.07 mRNA
TCGA.B6.A0IQ.01A.11R.A034.07 mRNA
TCGA.B6.A0RE.01A.11R.A056.07 mRNA
TCGA.B6.A0RG.01A.11R.A056.07 mRNA
TCGA.B6.A0RN.01A.12R.A084.07 mRNA
TCGA.B6.A0RS.01A.11R.A084.07 mRNA
TCGA.B6.A0RT.01A.21R.A084.07 mRNA
TCGA.B6.A0RU.01A.11R.A084.07 mRNA
TCGA.B6.A0X1.01A.11R.A109.07 mRNA
TCGA.BH.A0AV.01A.31R.A115.07 mRNA
TCGA.BH.A0BG.01A.11R.A115.07 mRNA
TCGA.BH.A0BL.01A.11R.A115.07 mRNA
TCGA.BH.A0BW.01A.11R.A115.07 mRNA
TCGA.BH.A0WA.01A.11R.A109.07 mRNA
TCGA.BH.A18G.01A.11R.A12D.07 mRNA
TCGA.BH.A18V.01A.11R.A12D.07 mRNA
TCGA.BH.A1EW.01A.11R.A137.07 mRNA
TCGA.BH.A1F0.01A.11R.A137.07 mRNA
TCGA.BH.A1F6.01A.11R.A13Q.07 mRNA
TCGA.BH.A203.01A.12R.A169.07 mRNA
TCGA.BH.A208.01A.11R.A157.07 mRNA
TCGA.A1.A0SO.01A.11.A13A.20 protein
TCGA.A2.A04P.01A.41.A13A.20 protein
TCGA.A2.A04U.01A.21.A13A.20 protein
TCGA.A2.A04W.01A.21.A13A.20 protein
TCGA.A2.A0CM.01A.21.A13C.20 protein
TCGA.A2.A0D0.01A.21.A13C.20 protein
TCGA.A2.A0D2.01A.11.A13C.20 protein
TCGA.A2.A0ST.01A.21.A13A.20 protein
TCGA.A2.A0SX.01A.21.A13A.20 protein
TCGA.A2.A0T0.01A.11.A13D.20 protein
TCGA.A2.A0T2.01A.21.A13D.20 protein
TCGA.A2.A0YE.01A.21.A13D.20 protein
TCGA.A2.A0YM.01A.21.A13D.20 protein
TCGA.A7.A0CH.01A.11.A13A.20 protein
TCGA.A7.A0DA.01A.11.A13C.20 protein
TCGA.AN.A0AL.01A.21.A13B.20 protein
TCGA.AN.A0AR.01A.21.A13B.20 protein
TCGA.AN.A0AT.01A.21.A13C.20 protein
TCGA.AN.A0FL.01A.21.A13A.20 protein
TCGA.AN.A0FX.01A.21.A13C.20 protein
TCGA.AN.A0G0.01A.21.A13C.20 protein
TCGA.AN.A0XU.01A.21.A13D.20 protein
TCGA.AO.A03U.01B.11.A13E.20 protein
TCGA.AO.A0J6.01A.21.A13A.20 protein
TCGA.AO.A0JL.01A.21.A13A.20 protein
TCGA.AO.A124.01A.21.A13E.20 protein
TCGA.AO.A128.01A.21.A13E.20 protein
TCGA.AO.A129.01A.11.A13E.20 protein
TCGA.AO.A12F.01A.21.A13D.20 protein
TCGA.AR.A0TS.01A.21.A13C.20 protein
TCGA.AR.A0U1.01A.21.A13C.20 protein
TCGA.AR.A0U4.01A.21.A13D.20 protein
TCGA.AR.A1AY.01A.11.A13E.20 protein
TCGA.B6.A0I2.01A.21.A13C.20 protein
TCGA.B6.A0I6.01A.21.A13B.20 protein
TCGA.B6.A0I8.01A.21.A13B.20 protein
TCGA.B6.A0IK.01A.21.A13B.20 protein
TCGA.B6.A0IQ.01A.21.A13B.20 protein
TCGA.B6.A0RG.01A.21.A13C.20 protein
TCGA.B6.A0RN.01A.21.A13C.20 protein
TCGA.B6.A0RT.01A.11.A13C.20 protein
TCGA.B6.A0RU.01A.21.A13C.20 protein
TCGA.B6.A0WX.01A.21.A13D.20 protein
TCGA.B6.A0X1.01A.21.A13D.20 protein
TCGA.BH.A0AV.01A.21.A13C.20 protein
TCGA.BH.A0BW.01A.21.A13B.20 protein
TCGA.BH.A18G.01A.21.A13F.20 protein
TCGA.BH.A18Q.01A.21.A13E.20 protein
TCGA.BH.A18V.01A.21.A13E.20 protein
